# Supplementary material for: Parental Autonomy Support and Mental Health among Chinese Adolescents and Emerging Adults: The Mediating Role of Self-Esteem
Source: Int J Environ Res Public Health. 2022 Oct 28;19(21):14029. doi: 10.3390/ijerph192114029 (PMC9653793; doi:10.3390/ijerph192114029)
Supplement: Supplementary file 1 [file ijerph-19-14029-s001.zip]

Archive with 1 entries (1 files):
- ijerph-1958104-supplementary.pdf
